# Supplementary material for: A pilot study of the effects of Mycoplasma ovipneumoniae exposure on domestic lamb growth and performance
Source: PLoS One. 2019 Feb 7;14(2):e0207420. doi: 10.1371/journal.pone.0207420 (PMC6366759; doi:10.1371/journal.pone.0207420)
Supplement: S1 Table — (XLSX) [file pone.0207420.s001.xlsx]

## Sheet: 2016 2017  UIdataR2
Tag	Year	MetalTag	Group	Pen	BirthDate	Birthweight	Sex	Single	Breed	Age0	Age1	Age2	Age3	Age4	Age5	Age6	Wt0	Wt1	Wt2	Wt3	Wt4	Wt5	Wt6	Wt1N	Wt2N	Wt3N	Wt4N	Wt5N	Wt6N	KillDate	DaysFed	AgeSlaughter	ADG1	ADG2	ADG3	ADG4	ADG5	ADG6	ADG	CarcassWt	FatThickness(in)	YieldGrade	QualityGrade	LegScore
28	2016	428	Neg	1	2016-01-16	12.75	F	T	S	75	102	121	136	149	163	NA	64	100	117	135	138	NA	NA	1.5625	1.82812	2.10938	2.15625	NA	NA	2016-06-14	74	150	1.33333	0.89474	1.2	0.23077	NA	NA	1	70	0.3	3.4	13	13
31	2016	445	Neg	1	2016-01-23	12.13	F	T	WF	68	95	114	129	142	156	NA	55	80	102	111	117	135	NA	1.45455	1.85455	2.01818	2.12727	2.45455	NA	2016-07-01	91	160	0.92593	1.15789	0.6	0.46154	1.28571	NA	0.90909	61	0.27	3.1	12	11
32	2016	446	Neg	1	2016-01-23	11.13	F	T	WF	68	95	114	129	142	156	NA	46	66	83	88	102	114	NA	1.43478	1.80435	1.91304	2.21739	2.47826	NA	2016-07-01	91	160	0.74074	0.89474	0.33333	1.07692	0.85714	NA	0.77273	55	0.15	1.9	11	11
33	2016	447	Neg	1	2016-01-23	10.38	F	T	d_s	68	95	114	129	142	156	NA	62	76	97	108	120	129	NA	1.22581	1.56452	1.74194	1.93548	2.08065	NA	2016-07-01	91	160	0.51852	1.10526	0.73333	0.92308	0.64286	NA	0.76136	61	0.18	2.2	12	12
34	2016	469	Neg	1	2016-01-26	14.75	W	T	WF	65	92	111	126	139	153	NA	51	74	93	102	125	130	NA	1.45098	1.82353	2	2.45098	2.54902	NA	2016-06-28	88	154	0.85185	1	0.6	1.76923	0.35714	NA	0.89773	60	0.22	2.6	11	10
37	2016	461	Neg	1	2016-01-25	13.38	W	T	S	66	93	112	127	140	154	NA	62	96	110	126	145	NA	NA	1.54839	1.77419	2.03226	2.33871	NA	NA	2016-06-14	74	141	1.25926	0.73684	1.06667	1.46154	NA	NA	1.12162	70	0.17	2.1	12	13
41	2016	441	Neg	1	2016-01-22	11.25	W	T	S	69	96	115	130	143	157	NA	60	75	99	111	121	134	NA	1.25	1.65	1.85	2.01667	2.23333	NA	2016-06-28	88	158	0.55556	1.26316	0.8	0.76923	0.92857	NA	0.84091	65	NA	NA	NA	NA
42	2016	468	Neg	1	2016-01-26	11.25	F	T	WF	65	92	111	126	139	153	NA	55	75	92	100	117	126	NA	1.36364	1.67273	1.81818	2.12727	2.29091	NA	2016-07-01	91	157	0.74074	0.89474	0.53333	1.30769	0.64286	NA	0.80682	59	0.2	2.4	11	12
44	2016	459	Neg	1	2016-01-25	13	W	T	S	66	93	112	127	140	154	NA	53	76	93	103	118	118	NA	1.43396	1.75472	1.9434	2.22642	2.22642	NA	2016-06-28	88	155	0.85185	0.89474	0.66667	1.15385	0	NA	0.73864	55	NA	NA	NA	NA
47	2016	466	Neg	1	2016-01-26	12.38	F	T	S	65	92	111	126	139	153	NA	63	90	103	116	119	133	NA	1.42857	1.63492	1.84127	1.88889	2.11111	NA	2016-07-01	91	157	1	0.68421	0.86667	0.23077	1	NA	0.79545	62	0.18	2.2	12	13
29	2016	450	Neg	2	2016-01-24	13	F	T	S	67	94	113	128	141	155	NA	65	81	105	123	137	NA	NA	1.24615	1.61538	1.89231	2.10769	NA	NA	2016-06-14	74	142	0.59259	1.26316	1.2	1.07692	NA	NA	0.97297	67	0.25	2.9	12	12
30	2016	462	Neg	2	2016-01-25	16.88	F	T	S	66	93	112	127	140	154	NA	68	88	102	117	135	NA	NA	1.29412	1.5	1.72059	1.98529	NA	NA	2016-06-14	74	141	0.74074	0.73684	1	1.38462	NA	NA	0.90541	62	0.16	2	12	12
35	2016	449	Neg	2	2016-01-24	16.13	W	T	S	67	94	113	128	141	155	NA	76	80	104	115	135	NA	NA	1.05263	1.36842	1.51316	1.77632	NA	NA	2016-06-14	74	142	0.14815	1.26316	0.73333	1.53846	NA	NA	0.7973	64	0.28	3.2	12	11
36	2016	451	Neg	2	2016-01-24	14.13	F	T	S	67	94	113	128	141	155	NA	64	90	94	108	126	135	NA	1.40625	1.46875	1.6875	1.96875	2.10938	NA	2016-06-28	88	156	0.96296	0.21053	0.93333	1.38462	0.64286	NA	0.80682	61	NA	NA	NA	NA
38	2016	460	Neg	2	2016-01-25	14.63	F	T	S	66	93	112	127	140	154	NA	64	89	111	124	143	NA	NA	1.39062	1.73438	1.9375	2.23438	NA	NA	2016-06-14	74	141	0.92593	1.15789	0.86667	1.46154	NA	NA	1.06757	69	0.3	3.4	13	12
39	2016	464	Neg	2	2016-01-25	14.63	W	S	S	66	93	112	127	140	154	NA	66	101	119	130	146	NA	NA	1.5303	1.80303	1.9697	2.21212	NA	NA	2016-06-14	74	141	1.2963	0.94737	0.73333	1.23077	NA	NA	1.08108	69	0.2	2.4	13	12
40	2016	471	Neg	2	2016-01-26	12.75	W	T	S	65	92	111	126	139	153	NA	72	101	110	134	147	NA	NA	1.40278	1.52778	1.86111	2.04167	NA	NA	2016-06-14	74	140	1.07407	0.47368	1.6	1	NA	NA	1.01351	69	0.21	2.5	13	13
43	2016	440	Neg	2	2016-01-22	13.13	F	T	S	69	96	115	130	143	157	NA	64	82	101	109	127	133	NA	1.28125	1.57812	1.70312	1.98438	2.07812	NA	2016-06-28	88	158	0.66667	1	0.53333	1.38462	0.42857	NA	0.78409	64	0.15	1.9	12	12
45	2016	436	Neg	2	2016-01-20	15	F	S	S	71	98	117	132	145	159	NA	72	96	111	132	145	NA	NA	1.33333	1.54167	1.83333	2.01389	NA	NA	2016-06-14	74	146	0.88889	0.78947	1.4	1	NA	NA	0.98649	69.5	0.25	2.9	14	12
46	2016	448	Neg	2	2016-01-23	12.75	W	T	S	68	95	114	129	142	156	NA	70	96	114	129	143	NA	NA	1.37143	1.62857	1.84286	2.04286	NA	NA	2016-06-14	74	143	0.96296	0.94737	1	1.07692	NA	NA	0.98649	66	0.2	2.4	12	13
14	2016	452	Pos	3	2016-01-25	13	W	T	S	66	93	112	127	140	154	NA	62	82	98	105	123	134	NA	1.32258	1.58065	1.69355	1.98387	2.16129	NA	2016-06-28	88	155	0.74074	0.84211	0.46667	1.38462	0.78571	NA	0.81818	62	NA	NA	NA	NA
15	2016	472	Pos	3	2016-01-26	8	F	T	WF	65	92	111	126	139	153	NA	51	77	83	107	115	129	NA	1.5098	1.62745	2.09804	2.2549	2.52941	NA	2016-07-01	91	157	0.96296	0.31579	1.6	0.61538	1	NA	0.88636	57	0.2	2.4	12	11
16	2016	453	Pos	3	2016-01-25	12.75	F	T	S	66	93	112	127	140	154	NA	65	77	98	114	125	139	NA	1.18462	1.50769	1.75385	1.92308	2.13846	NA	2016-06-28	88	155	0.44444	1.10526	1.06667	0.84615	1	NA	0.84091	65	0.23	2.7	12	12
17	2016	473	Pos	3	2016-01-26	11.25	F	T	WF	65	92	111	126	139	153	NA	57	76	94	102	118	128	NA	1.33333	1.64912	1.78947	2.07018	2.24561	NA	2016-06-28	88	154	0.7037	0.94737	0.53333	1.23077	0.71429	NA	0.80682	58	NA	NA	NA	NA
18	2016	454	Pos	3	2016-01-25	13.13	F	T	S	66	93	112	127	140	154	NA	55	76	87	96	109	124	NA	1.38182	1.58182	1.74545	1.98182	2.25455	NA	2016-07-01	91	158	0.77778	0.57895	0.6	1	1.07143	NA	0.78409	53	0.14	1.8	10	11
19	2016	455	Pos	3	2016-01-25	15.75	F	T	S	66	93	112	127	140	154	NA	55	77	87	106	116	131	NA	1.4	1.58182	1.92727	2.10909	2.38182	NA	2016-07-01	91	158	0.81481	0.52632	1.26667	0.76923	1.07143	NA	0.86364	61	0.2	2.4	10	10
20	2016	482	Pos	3	2016-01-28	8.63	F	T	S	63	90	109	124	137	151	NA	46	69	80	93	91	104	NA	1.5	1.73913	2.02174	1.97826	2.26087	NA	2016-07-01	91	155	0.85185	0.57895	0.86667	-0.15385	0.92857	NA	0.65909	50	0.16	2	12	11
21	2016	434	Pos	3	2016-01-19	11.5	W	T	S	72	99	118	133	146	160	NA	64	89	104	117	131	145	NA	1.39062	1.625	1.82812	2.04688	2.26562	NA	2016-06-28	88	161	0.92593	0.78947	0.86667	1.07692	1	NA	0.92045	65	NA	NA	NA	NA
22	2016	442	Pos	3	2016-01-23	15.13	F	S	S	68	95	114	129	142	156	NA	64	86	102	111	126	138	NA	1.34375	1.59375	1.73438	1.96875	2.15625	NA	2016-06-28	88	157	0.81481	0.84211	0.6	1.15385	0.85714	NA	0.84091	61	NA	NA	NA	NA
27	2016	483	Pos	3	2016-01-28	9.56	W	T	S	63	90	109	124	137	151	NA	38	48	63	78	89	101	NA	1.26316	1.65789	2.05263	2.34211	2.65789	NA	2016-07-01	91	155	0.37037	0.78947	1	0.84615	0.85714	NA	0.71591	47	0.11	1.5	10	10
7	2016	443	Pos	4	2016-01-23	18.13	W	T	S	68	95	114	129	142	156	NA	71	66	95	114	137	NA	NA	0.929577	1.33803	1.60563	1.92958	NA	NA	2016-06-14	74	143	-0.18519	1.52632	1.26667	1.76923	NA	NA	0.89189	63	0.12	1.6	11	12
8	2016	439	Pos	4	2016-01-22	13.38	W	T	S	69	96	115	130	143	157	NA	74	86	108	127	142	NA	NA	1.16216	1.45946	1.71622	1.91892	NA	NA	2016-06-14	74	144	0.44444	1.15789	1.26667	1.15385	NA	NA	0.91892	67	0.16	2	12	12
9	2016	444	Pos	4	2016-01-23	18.25	W	T	S	68	95	114	129	142	156	NA	82	100	121	140	149	NA	NA	1.21951	1.47561	1.70732	1.81707	NA	NA	2016-06-14	74	143	0.66667	1.10526	1.26667	0.69231	NA	NA	0.90541	75	0.16	2	12	13
10	2016	458	Pos	4	2016-01-25	12.63	W	T	S	66	93	112	127	140	154	NA	72	76	93	111	127	135	NA	1.05556	1.29167	1.54167	1.76389	1.875	NA	2016-06-28	88	155	0.14815	0.89474	1.2	1.23077	0.57143	NA	0.71591	63	NA	NA	NA	NA
11	2016	426	Pos	4	2016-01-15	12.88	W	S	S	76	103	122	137	150	164	NA	74	86	111	129	149	NA	NA	1.16216	1.5	1.74324	2.01351	NA	NA	2016-06-14	74	151	0.44444	1.31579	1.2	1.53846	NA	NA	1.01351	65	0.21	2.5	12	11
12	2016	432	Pos	4	2016-01-17	12.63	W	T	S	74	101	120	135	148	162	NA	69	63	86	106	120	137	NA	0.913043	1.24638	1.53623	1.73913	1.98551	NA	2016-06-28	88	163	-0.22222	1.21053	1.33333	1.07692	1.21429	NA	0.77273	64	NA	NA	NA	NA
23	2016	430	Pos	4	2016-01-15	14.75	W	T	S	76	103	122	137	150	164	NA	82	96	114	130	142	NA	NA	1.17073	1.39024	1.58537	1.73171	NA	NA	2016-06-14	74	151	0.51852	0.94737	1.06667	0.92308	NA	NA	0.81081	68	0.17	2.1	13	12
24	2016	433	Pos	4	2016-01-17	12.75	W	T	S	74	101	120	135	148	162	NA	66	90	105	115	133	144	NA	1.36364	1.59091	1.74242	2.01515	2.18182	NA	2016-06-28	88	163	0.88889	0.78947	0.66667	1.38462	0.78571	NA	0.88636	70	NA	NA	NA	NA
25	2016	437	Pos	4	2016-01-21	12.25	F	T	S	70	97	116	131	144	158	NA	69	82	95	110	128	144	NA	1.18841	1.37681	1.5942	1.85507	2.08696	NA	2016-06-28	88	159	0.48148	0.68421	1	1.38462	1.14286	NA	0.85227	66	NA	NA	NA	NA
26	2016	435	Pos	4	2016-01-19	15	W	T	S	72	99	118	133	146	160	NA	66	89	104	104	120	139	NA	1.34848	1.57576	1.57576	1.81818	2.10606	NA	2016-06-28	88	161	0.85185	0.78947	0	1.23077	1.35714	NA	0.82955	64	NA	NA	NA	NA
36	2017	917	Neg	1	2017-03-31	16	W	S	S	60	74	89	103	118	131	145	72	70	75	89	100	108	101	1.07143	1.04167	1.23611	1.38889	1.5	1.40278	2017-10-03	126	186	-0.142857	0.333333	1	0.733333	0.615385	-0.5	0.230159	77	0.36	4	13	13
42	2017	883	Neg	1	2017-03-28	15.8	W	S	S	63	77	92	106	121	134	148	90	79	88	97	107	120	125	1.11392	0.977778	1.07778	1.18889	1.33333	1.38889	2017-08-24	86	149	-0.142857	0.6	0.642857	0.666667	1	0.357143	0.406977	64.5	0.12	1.6	12	12
46	2017	754	Neg	1	2017-03-22	17.6	F	S	S	69	83	98	112	127	140	154	101	91	100	112	122	125	122	1.0989	0.990099	1.10891	1.20792	1.23762	1.20792	2017-08-24	86	155	-0.142857	0.6	0.857143	0.666667	0.230769	-0.214286	0.244186	76	0.2	2.4	12	13
47	2017	889	Neg	1	2017-03-28	15.1	W	S	WF	63	77	92	106	121	134	148	79	72	79	92	96	105	107	1.09722	1	1.16456	1.21519	1.32911	1.35443	2017-10-03	126	189	-0.142857	0.466667	0.928571	0.266667	0.692308	0.142857	0.222222	67	0.36	4	13	10
48	2017	999	Neg	1	2017-04-03	16	F	TW	WF	57	71	86	100	115	128	142	73	64	80	91	97	102	107	1.25	1.09589	1.24658	1.32877	1.39726	1.46575	2017-10-03	126	183	-0.142857	1.06667	0.785714	0.4	0.384615	0.357143	0.269841	66	0.31	3.5	12	10
54	2017	736	Neg	1	2017-03-20	11.2	W	TR	WF	71	85	100	114	129	142	156	73	69	82	91	97	112	108	1.18841	1.12329	1.24658	1.32877	1.53425	1.47945	2017-10-03	126	197	-0.142857	0.866667	0.642857	0.4	1.15385	-0.285714	0.277778	69	0.3	3.4	13	12
19	2017	827	Neg	2	2017-03-26	9	W	TR	WF	65	79	94	108	123	136	150	53	49	55	65	77	85	99	1.12245	1.03774	1.22642	1.45283	1.60377	1.86792	2017-10-03	126	191	-0.142857	0.4	0.714286	0.8	0.615385	1	0.365079	56	0.38	4.2	13	11
28	2017	926	Neg	2	2017-03-31	14.2	W	S	S	60	74	89	103	118	131	145	76	73	66	69	83	95	112	0.90411	0.868421	0.907895	1.09211	1.25	1.47368	2017-10-03	126	186	-0.142857	-0.466667	0.214286	0.933333	0.923077	1.21429	0.285714	74	0.25	2.9	13	13
29	2017	801	Neg	2	2017-03-25	11	F	TW	WF	66	80	95	109	124	137	151	50	48	55	60	69	77	90	1.14583	1.1	1.2	1.38	1.54	1.8	2017-10-03	126	192	-0.142857	0.466667	0.357143	0.6	0.615385	0.928571	0.31746	52	0.31	3.5	11	10
45	2017	881	Neg	2	2017-03-28	11.5	W	TR	WF	63	77	92	106	121	134	148	72	69	75	81	89	103	119	1.08696	1.04167	1.125	1.23611	1.43056	1.65278	2017-10-03	126	189	-0.142857	0.4	0.428571	0.533333	1.07692	1.14286	0.373016	66	0.36	4	11	11
49	2017	803	Neg	2	2017-03-25	16	M	TW	WF	66	80	95	109	124	137	151	72	68	77	92	101	115	129	1.13235	1.06944	1.27778	1.40278	1.59722	1.79167	2017-08-24	86	152	-0.142857	0.6	1.07143	0.6	1.07692	1	0.662791	58	0.1	1.4	11	10
61	2017	933	Neg	2	2017-03-29	16.4	W	TR	WF	62	76	91	105	120	133	147	62	57	60	70	77	91	100	1.05263	0.967742	1.12903	1.24194	1.46774	1.6129	2017-10-03	126	188	-0.142857	0.2	0.714286	0.466667	1.07692	0.642857	0.301587	56	0.26	3	12	11
1	2017	855	Pos	3	2017-03-27	14	W	TW	WF	64	78	93	107	122	135	149	66	72	75	85	93	102	110	1.04167	1.13636	1.28788	1.40909	1.54545	1.66667	2017-10-03	126	190	-0.142857	0.2	0.714286	0.533333	0.692308	0.571429	0.349206	66	0.34	3.8	11	10
8	2017	742	Pos	3	2017-03-20	9	F	TR	S	71	85	100	114	129	142	156	68	69	74	84	87	99	114	1.07246	1.08824	1.23529	1.27941	1.45588	1.67647	2017-09-21	114	185	-0.142857	0.333333	0.714286	0.2	0.923077	1.07143	0.403509	69	0.17	2.1	12	12
9	2017	774	Pos	3	2017-03-23	10.6	W	TR	S	68	82	97	111	126	139	153	55	53	59	68	71	80	87	1.11321	1.07273	1.23636	1.29091	1.45455	1.58182	2017-09-21	114	182	-0.142857	0.4	0.642857	0.2	0.692308	0.5	0.280702	53	0.17	2.1	11	10
11	2017	854	Pos	3	2017-03-27	12.2	F	TW	WF	64	78	93	107	122	135	149	64	69	71	83	86	98	109	1.02899	1.10938	1.29688	1.34375	1.53125	1.70312	2017-09-21	114	178	-0.142857	0.133333	0.857143	0.2	0.923077	0.785714	0.394737	58	0.2	2.4	11	10
13	2017	835	Pos	3	2017-03-27	12.2	F	TW	S	64	78	93	107	122	135	149	71	69	67	77	82	93	107	0.971014	0.943662	1.08451	1.15493	1.30986	1.50704	2017-09-21	114	178	-0.142857	-0.133333	0.714286	0.333333	0.846154	1	0.315789	62	0.17	2.1	12	12
17	2017	823	Pos	3	2017-03-26	12.8	F	TW	S	65	79	94	108	123	136	150	72	71	74	87	92	105	115	1.04225	1.02778	1.20833	1.27778	1.45833	1.59722	2017-09-21	114	179	-0.142857	0.2	0.928571	0.333333	1	0.714286	0.377193	75	0.22	2.6	12	12
21	2017	744	Pos	3	2017-03-20	14.4	W	TW	S	71	85	100	114	129	142	156	84	78	78	91	96	110	119	1	0.928571	1.08333	1.14286	1.30952	1.41667	2017-10-03	126	197	-0.142857	0	0.928571	0.333333	1.07692	0.642857	0.277778	62	0.17	2.1	11	12
26	2017	792	Pos	3	2017-03-24	17.6	W	TR	S	67	81	96	110	125	138	152	75	75	84	96	104	115	129	1.12	1.12	1.28	1.38667	1.53333	1.72	2017-08-24	86	153	-0.142857	0.6	0.857143	0.533333	0.846154	1	0.627907	59.5	0.1	1.4	10	11
31	2017	743	Pos	3	2017-03-20	11.9	M	TR	S	71	85	100	114	129	142	156	73	76	82	95	99	107	125	1.07895	1.12329	1.30137	1.35616	1.46575	1.71233	2017-08-24	86	157	-0.142857	0.4	0.928571	0.266667	0.615385	1.28571	0.604651	55	0.12	1.6	10	11
33	2017	875	Pos	3	2017-03-28	17	W	TW	S	63	77	92	106	121	134	148	76	68	69	88	90	105	113	1.01471	0.907895	1.15789	1.18421	1.38158	1.48684	2017-10-03	126	189	-0.142857	0.0666667	1.35714	0.133333	1.15385	0.571429	0.293651	78	0.29	3.3	12	13
39	2017	891	Pos	3	2017-03-29	11.9	F	TR	S	62	76	91	105	120	133	147	76	70	88	91	98	112	120	1.25714	1.15789	1.19737	1.28947	1.47368	1.57895	2017-08-24	86	148	-0.142857	1.2	0.214286	0.466667	1.07692	0.571429	0.511628	54.5	0.12	1.6	10	10
40	2017	960	Pos	3	2017-03-29	10.4	W	TW	S	62	76	91	105	120	133	147	69	79	87	97	99	114	132	1.10127	1.26087	1.4058	1.43478	1.65217	1.91304	2017-08-24	86	148	-0.142857	0.533333	0.714286	0.133333	1.15385	1.28571	0.732558	60	0.15	1.9	11	11
41	2017	755	Pos	3	2017-03-22	14.5	M	TR	S	69	83	98	112	127	140	154	87	81	92	106	109	122	139	1.1358	1.05747	1.21839	1.25287	1.4023	1.5977	2017-08-24	86	155	-0.142857	0.733333	1	0.2	1	1.21429	0.604651	60	0.1	1.4	10	11
56	2017	745	Pos	3	2017-03-20	14.5	F	TW	S	71	85	100	114	129	142	156	81	79	86	101	107	124	136	1.08861	1.06173	1.24691	1.32099	1.53086	1.67901	2017-08-24	86	157	-0.142857	0.466667	1.07143	0.4	1.30769	0.857143	0.639535	63	0.17	2.1	10	12
60	2017	822	Pos	3	2017-03-26	11.6	F	TW	S	65	79	94	108	123	136	150	76	74	77	86	92	105	115	1.04054	1.01316	1.13158	1.21053	1.38158	1.51316	2017-09-21	114	179	-0.142857	0.2	0.642857	0.4	1	0.714286	0.342105	71	0.16	2	11	11
3	2017	947	Pos	4	2017-03-31	17	W	TW	S	60	74	89	103	118	131	145	63	60	66	72	77	86	88	1.1	1.04762	1.14286	1.22222	1.36508	1.39683	2017-08-24	86	146	-0.142857	0.4	0.428571	0.333333	0.692308	0.142857	0.290698	43	0.06	1	9	10
6	2017	845	Pos	4	2017-03-26	9.4	W	TR	WF	65	79	94	108	123	136	150	55	48	56	71	80	87	93	1.16667	1.01818	1.29091	1.45455	1.58182	1.69091	2017-09-21	114	179	-0.142857	0.533333	1.07143	0.6	0.538462	0.428571	0.333333	54	0.14	1.8	11	10
10	2017	934	Pos	4	2017-03-29	11.1	W	TR	WF	62	76	91	105	120	133	147	54	53	57	74	71	85	92	1.07547	1.05556	1.37037	1.31481	1.57407	1.7037	2017-09-21	114	176	-0.142857	0.266667	1.21429	-0.2	1.07692	0.5	0.333333	51	0.16	2	12	10
14	2017	869	Pos	4	2017-03-28	12	F	TR	WF	63	77	92	106	121	134	148	62	60	72	80	88	99	110	1.2	1.16129	1.29032	1.41935	1.59677	1.77419	2017-09-21	114	177	-0.142857	0.8	0.571429	0.533333	0.846154	0.785714	0.421053	65	0.19	2.3	10	9
15	2017	913	Pos	4	2017-03-30	11	F	TW	S	61	75	90	104	119	132	146	66	65	64	82	87	100	111	0.984615	0.969697	1.24242	1.31818	1.51515	1.68182	2017-09-21	114	175	-0.142857	-0.0666667	1.28571	0.333333	1	0.785714	0.394737	71	0.19	2.3	12	13
16	2017	936	Pos	4	2017-03-31	10.11	W	TW	WF	60	74	89	103	118	131	145	60	59	65	73	78	89	98	1.10169	1.08333	1.21667	1.3	1.48333	1.63333	2017-09-21	114	174	-0.142857	0.4	0.571429	0.333333	0.846154	0.642857	0.333333	56	0.14	1.8	10	9
24	2017	828	Pos	4	2017-03-26	12.6	F	S	WF	65	79	94	108	123	136	150	64	59	63	76	85	94	105	1.0678	0.984375	1.1875	1.32812	1.46875	1.64062	2017-10-03	126	191	-0.142857	0.266667	0.928571	0.6	0.692308	0.785714	0.325397	64	0.2	2.4	11	11
35	2017	885	Pos	4	2017-03-28	12.2	F	TW	WF	63	77	92	106	121	134	148	58	56	62	77	77	93	100	1.10714	1.06897	1.32759	1.32759	1.60345	1.72414	2017-09-21	114	177	-0.142857	0.4	1.07143	0	1.23077	0.5	0.368421	54	0.16	2	10	9
44	2017	887	Pos	4	2017-03-28	13.8	F	TW	WF	63	77	92	106	121	134	148	69	69	80	86	96	105	107	1.15942	1.15942	1.24638	1.3913	1.52174	1.55072	2017-10-03	126	189	-0.142857	0.733333	0.428571	0.666667	0.692308	0.142857	0.301587	64	0.3	3.4	12	11
52	2017	826	Pos	4	2017-03-26	11.5	W	TR	WF	65	79	94	108	123	136	150	61	58	62	70	76	89	98	1.06897	1.01639	1.14754	1.2459	1.45902	1.60656	2017-09-21	114	179	-0.142857	0.266667	0.571429	0.4	1	0.642857	0.324561	56	0.2	2.4	10	9
57	2017	752	Pos	4	2017-03-22	12	F	TR	S	69	83	98	112	127	140	154	68	68	76	90	92	99	116	1.11765	1.11765	1.32353	1.35294	1.45588	1.70588	2017-09-21	114	183	-0.142857	0.533333	1	0.133333	0.538462	1.21429	0.421053	76	0.2	2.4	13	14
87	2017	820	Pos	4	2017-03-26	13.1	W	TW	WF	65	79	94	108	123	NA	NA	53	54	58	67	66	NA	NA	1.07407	1.09434	1.26415	1.24528	NA	NA	NA	NA	NA	-0.142857	0.266667	0.642857	-0.0666667	NA	NA	NA	NA	NA	NA	NA	NA
142	2017	804	Pos	4	2017-03-25	12.8	W	TW	WF	66	80	95	109	124	137	151	63	53	56	66	76	85	97	1.0566	0.888889	1.04762	1.20635	1.34921	1.53968	2017-09-21	114	180	-0.142857	0.2	0.714286	0.666667	0.692308	0.857143	0.298246	58	0.2	2.4	11	11

## Sheet: Raw data
PlasticTag	MetalTag	Group	Pen	BirthDate	BW (kg)	Sex	Birth Type	Breed	Age 0 dof	Wt 0 dof (kg)	Wt 74 dof (kg)	Wt 88 dof (kg)	DaysFed	ADG 1-27 dof	ADG whole trial	CarcassWt	Dress (%)	Fat (cm)	YieldGrade	QualityGrade	LegScore	HistoScore	GrossScore
7	443	Exposed	4	2016-01-23	8.24091	W	T	S	68	32.2727	62.2727	NA	74	-0.0841751	0.405405	28.6364	45.9854	0.3048	1.6	11	12	1.5	1
8	439	Exposed	4	2016-01-22	6.08182	W	T	S	69	33.6364	64.5455	NA	74	0.20202	0.41769	30.4545	47.1831	0.4064	2	12	12	2.5	1
9	444	Exposed	4	2016-01-23	8.29545	W	T	S	68	37.2727	67.7273	NA	74	0.30303	0.411548	34.0909	50.3356	0.4064	2	12	13	1	0
10	458	Exposed	4	2016-01-25	5.74091	W	T	S	66	32.7273	57.7273	61.3636	88	0.0673401	0.325413	28.6364	46.6667	NA	NA	NA	NA	3	1
11	426	Exposed	4	2016-01-15	5.85455	W	S	S	76	33.6364	67.7273	NA	74	0.20202	0.460688	29.5455	43.6242	0.5334	2.5	12	11	5	3
12	432	Exposed	4	2016-01-17	5.74091	W	T	S	74	31.3636	54.5455	62.2727	88	-0.10101	0.35124	29.0909	46.7153	NA	NA	NA	NA	2	1
14	452	Exposed	3	2016-01-25	5.90909	W	T	S	66	28.1818	55.9091	60.9091	88	0.3367	0.371901	28.1818	46.2687	NA	NA	NA	NA	2.5	1
15	472	Exposed	3	2016-01-26	3.63636	F	T	WF	65	23.1818	52.2727	58.6364	91	0.43771	0.402893	25.9091	44.186	0.508	2.4	12	11	1	0
16	453	Exposed	3	2016-01-25	5.79545	F	T	S	66	29.5455	56.8182	63.1818	88	0.20202	0.382231	29.5455	46.7626	0.5842	2.7	12	12	0.5	1
17	473	Exposed	3	2016-01-26	5.11364	F	T	WF	65	25.9091	53.6364	58.1818	88	0.319865	0.366736	26.3636	45.3125	NA	NA	NA	NA	0.5	1
18	454	Exposed	3	2016-01-25	5.96818	F	T	S	66	25	49.5455	56.3636	91	0.353535	0.356405	24.0909	42.7419	0.3556	1.8	10	11	2	1
19	455	Exposed	3	2016-01-25	7.15909	F	T	S	66	25	52.7273	59.5455	91	0.37037	0.392562	27.7273	46.5649	0.508	2.4	10	10	1	0
20	482	Exposed	3	2016-01-28	3.92273	F	T	S	63	20.9091	41.3636	47.2727	91	0.387205	0.299587	22.7273	48.0769	0.4064	2	12	11	3	1
21	434	Exposed	3	2016-01-19	5.22727	W	T	S	72	29.0909	59.5455	65.9091	88	0.420875	0.418388	29.5455	44.8276	NA	NA	NA	NA	1.5	1
22	442	Exposed	3	2016-01-23	6.87727	F	S	S	68	29.0909	57.2727	62.7273	88	0.37037	0.382231	27.7273	44.2029	NA	NA	NA	NA	2	0
23	430	Exposed	4	2016-01-15	6.70455	W	T	S	76	37.2727	64.5455	NA	74	0.23569	0.36855	30.9091	47.8873	0.4318	2.1	13	12	2.333	1
24	433	Exposed	4	2016-01-17	5.79545	W	T	S	74	30	60.4545	65.4545	88	0.40404	0.402893	31.8182	48.6111	NA	NA	NA	NA	1	0
25	437	Exposed	4	2016-01-21	5.56818	F	T	S	70	31.3636	58.1818	65.4545	88	0.218855	0.387397	30	45.8333	NA	NA	NA	NA	1.25	0
26	435	Exposed	4	2016-01-19	6.81818	W	T	S	72	30	54.5455	63.1818	88	0.387205	0.377066	29.0909	46.0432	NA	NA	NA	NA	3	1
27	483	Exposed	3	2016-01-28	4.34545	W	T	S	63	17.2727	40.4545	45.9091	91	0.16835	0.325413	21.3636	46.5347	0.2794	1.5	10	10	0	2
28	428	Unexposed	1	2016-01-16	5.79545	F	T	S	75	29.0909	62.7273	NA	74	0.606061	0.454545	31.8182	50.7246	0.762	3.4	13	13	0.5	2
29	450	Unexposed	2	2016-01-24	5.90909	F	T	S	67	29.5455	62.2727	NA	74	0.26936	0.44226	30.4545	48.9051	0.635	2.9	12	12	1	1
30	462	Unexposed	2	2016-01-25	7.67273	F	T	S	66	30.9091	61.3636	NA	74	0.3367	0.411548	28.1818	45.9259	0.4064	2	12	12	0.5	1
31	445	Unexposed	1	2016-01-23	5.51364	F	T	WF	68	25	53.1818	61.3636	91	0.420875	0.413223	27.7273	45.1852	0.6858	3.1	12	11	0.5	1
32	446	Unexposed	1	2016-01-23	5.05909	F	T	WF	68	20.9091	46.3636	51.8182	91	0.3367	0.35124	25	48.2456	0.381	1.9	11	11	0.5	1
33	447	Unexposed	1	2016-01-23	4.71818	F	T	S	68	28.1818	54.5455	58.6364	91	0.23569	0.346074	27.7273	47.2868	0.4572	2.2	12	12	0	0
34	469	Unexposed	1	2016-01-26	6.70455	W	T	WF	65	23.1818	56.8182	59.0909	88	0.387205	0.408058	27.2727	46.1538	0.5588	2.6	11	10	1	0
35	449	Unexposed	2	2016-01-24	7.33182	W	T	S	67	34.5455	61.3636	NA	74	0.0673401	0.362408	29.0909	47.4074	0.7112	3.2	12	11	3	1
36	451	Unexposed	2	2016-01-24	6.42273	F	T	S	67	29.0909	57.2727	61.3636	88	0.43771	0.366736	27.7273	45.1852	NA	NA	NA	NA	0.5	0
37	461	Unexposed	1	2016-01-25	6.08182	W	T	S	66	28.1818	65.9091	NA	74	0.572391	0.509828	31.8182	48.2759	0.4318	2.1	12	13	1.5	0
38	460	Unexposed	2	2016-01-25	6.65	F	T	S	66	29.0909	65	NA	74	0.420875	0.485258	31.3636	48.2517	0.762	3.4	13	12	1	1
39	464	Unexposed	2	2016-01-25	6.65	W	S	S	66	30	66.3636	NA	74	0.589226	0.4914	31.3636	47.2603	0.508	2.4	13	12	0	0
40	471	Unexposed	2	2016-01-26	5.79545	W	T	S	65	32.7273	66.8182	NA	74	0.488215	0.460688	31.3636	46.9388	0.5334	2.5	13	13	3.5	2
41	441	Unexposed	1	2016-01-22	5.11364	W	T	S	69	27.2727	55	60.9091	88	0.252525	0.382231	29.5455	48.5075	NA	NA	NA	NA	0	1
42	468	Unexposed	1	2016-01-26	5.11364	F	T	WF	65	25	53.1818	57.2727	91	0.3367	0.366736	26.8182	46.8254	0.508	2.4	11	12	1	0
43	440	Unexposed	2	2016-01-22	5.96818	F	T	S	69	29.0909	57.7273	60.4545	88	0.30303	0.356405	29.0909	48.1203	0.381	1.9	12	12	2	1
44	459	Unexposed	1	2016-01-25	5.90909	W	T	S	66	24.0909	53.6364	53.6364	88	0.387205	0.335744	25	46.6102	NA	NA	NA	NA	0.5	0
45	436	Unexposed	2	2016-01-20	6.81818	F	S	S	71	32.7273	65.9091	NA	74	0.40404	0.448403	31.5909	47.931	0.635	2.9	14	12	0.5	3
46	448	Unexposed	2	2016-01-23	5.79545	W	T	S	68	31.8182	65	NA	74	0.43771	0.448403	30	46.1538	0.508	2.4	12	13	3	1
47	466	Unexposed	1	2016-01-26	5.62727	F	T	S	65	28.6364	54.0909	60.4545	91	0.454545	0.36157	28.1818	46.6165	0.4572	2.2	12	13	2	1
																#REF!
																#REF!
